# Supplementary material for: SEARCH 8Es: A novel point of care ultrasound protocol for patients with chest pain, dyspnea or symptomatic hypotension in the emergency department
Source: PLoS One. 2017 Mar 29;12(3):e0174581. doi: 10.1371/journal.pone.0174581 (PMC5371336; doi:10.1371/journal.pone.0174581)
Supplement: S1 Table — (XLS) [file pone.0174581.s001.xls]

## Sheet: Sheet2
number	Pre_LOC	Post_LOC	Pre_count	Post_count	Criterion Standard	Post_SEARCH_13 category	Criterion Standard_13 category	concodance
1	4	5	1	1	alveolar consolidation	inconclusive	alveolar consolidation	disconcodance
2	3	5	3	1	arrhythmia	AMI	inconclusive	disconcodance
3	3	4	2	1	ACS w/o wma	AMI	inconclusive	disconcodance
4	2	4	1	1	ACS w/o wma	AMI	inconclusive	disconcodance
5	2	4	1	1	ACS w/o wma	AMI	inconclusive	disconcodance
6	3	5	2	1	ACS w/o wma	AMI	inconclusive	disconcodance
7	2	4	2	1	AMI	inconclusive	AMI	disconcodance
8	3	4	2	1	AMI	inconclusive	AMI	disconcodance
9	3	4	3	2	AMI	inconclusive	AMI	disconcodance
10	2	4	6	2	AMI	inconclusive	AMI	disconcodance
11	2	4	8	5	distributive shock	distributive shock	distributive shock	OK
12	2	4	2	2	distributive shock	distributive shock	distributive shock	OK
13	2	4	1	1	distributive shock	distributive shock	distributive shock	OK
14	2	4	3	1	distributive shock	distributive shock	distributive shock	OK
15	1	3	7	3	distributive shock	hypovolemic shock	distributive shock	disconcodance
16	2	3	7	2	distributive shock	hypovolemic shock	distributive shock	disconcodance
17	4	5	1	1	alveolar consolidation	acute pulmonary edema (HF, AR/MR)	alveolar consolidation	disconcodance
18	2	4	1	1	alveolar consolidation	inconclusive	alveolar consolidation	disconcodance
19	1	5	2	2	AMI	alveolar consolidation	AMI	disconcodance
20	2	4	1	1	ESRD	acute pulmonary edema (HF, AR/MR)	inconclusive	disconcodance
21	2	5	4	1	ESRD	acute pulmonary edema (HF, AR/MR)	inconclusive	disconcodance
22	2	5	4	2	ESRD	acute pulmonary edema (HF, AR/MR)	inconclusive	disconcodance
23	3	4	1	1	ESRD	acute pulmonary edema (HF, AR/MR)	inconclusive	disconcodance
24	2	3	2	1	pulmonary embolism	hypovolemic shock	pulmonary embolism	disconcodance
25	3	5	2	2	alveolar consolidation	pleural effusion due to other systemic disease (LC, CRF)	alveolar consolidation	disconcodance
26	3	5	2	2	airway disease (COPD, asthma)	alveolar consolidation	airway disease (COPD, asthma)	disconcodance
27	3	5	2	2	airway disease (COPD, asthma)	alveolar consolidation	airway disease (COPD, asthma)	disconcodance
28	2	4	2	2	airway disease (COPD, asthma)	alveolar consolidation	airway disease (COPD, asthma)	disconcodance
29	3	4	4	2	airway disease (COPD, asthma)	alveolar consolidation	airway disease (COPD, asthma)	disconcodance
30	3	1	1	1	acute pulmonary edema (HF, AR/MR)	airway disease (COPD, asthma)	acute pulmonary edema (HF, AR/MR)	disconcodance
31	3	5	2	2	acute pulmonary edema (HF, AR/MR)	airway disease (COPD, asthma)	acute pulmonary edema (HF, AR/MR)	disconcodance
32	3	4	3	2	acute pulmonary edema (HF, AR/MR)	pleural effusion due to other systemic disease (LC, CRF)	acute pulmonary edema (HF, AR/MR)	disconcodance
33	4	5	4	1	acute pulmonary edema (HF, AR/MR)	alveolar consolidation	acute pulmonary edema (HF, AR/MR)	disconcodance
34	2	4	4	2	non specific	airway disease (COPD, asthma)	inconclusive	disconcodance
35	3	1	2	2	pul other bronchitis	airway disease (COPD, asthma)	inconclusive	disconcodance
36	2	2	2	2	AMI	distributive shock	AMI	disconcodance
37	2	3	3	2	non specific	inconclusive	inconclusive	OK
38	3	4	4	2	non specific	inconclusive	inconclusive	OK
39	3	3	1	1	non specific	inconclusive	inconclusive	OK
40	3	5	4	2	non specific	inconclusive	inconclusive	OK
41	2	3	2	1	non specific	inconclusive	inconclusive	OK
42	3	5	2	1	non specific	inconclusive	inconclusive	OK
43	2	3	5	2	non specific	inconclusive	inconclusive	OK
44	3	4	3	2	non specific	inconclusive	inconclusive	OK
45	2	3	2	2	pul other bronchitis	inconclusive	inconclusive	OK
46	2	3	2	2	pul other bronchitis	inconclusive	inconclusive	OK
47	3	4	2	2	GI	inconclusive	inconclusive	OK
48	2	5	3	1	GI	inconclusive	inconclusive	OK
49	2	2	2	1	GI	inconclusive	inconclusive	OK
50	4	5	3	1	GI	inconclusive	inconclusive	OK
51	1	1	1	1	arrhythmia	inconclusive	inconclusive	OK
52	5	5	1	1	arrhythmia	inconclusive	inconclusive	OK
53	3	4	3	1	arrhythmia	inconclusive	inconclusive	OK
54	3	4	1	2	ACS w/o wma	inconclusive	inconclusive	OK
55	2	3	2	2	ACS w/o wma	inconclusive	inconclusive	OK
56	3	5	3	1	ACS w/o wma	inconclusive	inconclusive	OK
57	2	3	2	1	ACS w/o wma	inconclusive	inconclusive	OK
58	3	4	1	1	ACS w/o wma	inconclusive	inconclusive	OK
59	3	4	3	2	ACS w/o wma	inconclusive	inconclusive	OK
60	3	4	3	2	ACS w/o wma	inconclusive	inconclusive	OK
61	2	4	4	2	ACS w/o wma	inconclusive	inconclusive	OK
62	2	4	2	1	ACS w/o wma	inconclusive	inconclusive	OK
63	2	5	2	1	ACS w/o wma	inconclusive	inconclusive	OK
64	3	5	3	1	ACS w/o wma	inconclusive	inconclusive	OK
65	2	4	2	1	ACS w/o wma	inconclusive	inconclusive	OK
66	3	5	2	1	ACS w/o wma	inconclusive	inconclusive	OK
67	2	5	5	2	ACS w/o wma	inconclusive	inconclusive	OK
68	2	4	4	2	distributive shock	distributive shock	distributive shock	OK
69	4	5	1	1	distributive shock	distributive shock	distributive shock	OK
70	3	5	1	1	distributive shock	distributive shock	distributive shock	OK
71	2	4	4	2	distributive shock	hypovolemic shock	distributive shock	disconcodance
72	3	5	7	1	distributive shock	hypovolemic shock	distributive shock	disconcodance
73	3	4	4	3	hypovolemic shock	hypovolemic shock	hypovolemic shock	OK
74	2	3	2	2	hypovolemic shock	hypovolemic shock	hypovolemic shock	OK
75	2	5	1	1	aortic aneurysm/dissection	aortic aneurysm/dissection	aortic aneurysm/dissection	OK
76	2	5	4	1	aortic aneurysm/dissection	aortic aneurysm/dissection	aortic aneurysm/dissection	OK
77	2	5	4	1	aortic aneurysm/dissection	aortic aneurysm/dissection	aortic aneurysm/dissection	OK
78	2	5	4	1	aortic aneurysm/dissection	aortic aneurysm/dissection	aortic aneurysm/dissection	OK
79	2	5	4	1	aortic aneurysm/dissection	aortic aneurysm/dissection	aortic aneurysm/dissection	OK
80	2	5	4	1	aortic aneurysm/dissection	aortic aneurysm/dissection	aortic aneurysm/dissection	OK
81	2	5	4	1	aortic aneurysm/dissection	aortic aneurysm/dissection	aortic aneurysm/dissection	OK
82	3	5	2	3	AMI	AMI	AMI	OK
83	2	5	7	2	AMI	AMI	AMI	OK
84	2	5	2	1	AMI	AMI	AMI	OK
85	4	4	1	1	AMI	AMI	AMI	OK
86	2	4	1	1	AMI	AMI	AMI	OK
87	3	5	3	1	AMI	AMI	AMI	OK
88	3	4	2	1	AMI	AMI	AMI	OK
89	2	4	1	1	AMI	AMI	AMI	OK
90	3	4	1	1	AMI	AMI	AMI	OK
91	3	5	1	1	AMI	AMI	AMI	OK
92	3	5	3	2	AMI	AMI	AMI	OK
93	4	5	2	1	AMI	AMI	AMI	OK
94	4	5	1	1	AMI	AMI	AMI	OK
95	4	5	1	1	AMI	AMI	AMI	OK
96	3	4	2	1	AMI	AMI	AMI	OK
97	3	5	1	1	AMI	AMI	AMI	OK
98	5	5	1	1	AMI	AMI	AMI	OK
99	3	5	1	1	AMI	AMI	AMI	OK
100	2	4	2	1	AMI	AMI	AMI	OK
101	4	5	2	1	AMI	AMI	AMI	OK
102	3	5	1	1	AMI	AMI	AMI	OK
103	2	4	1	1	AMI	AMI	AMI	OK
104	4	5	2	1	AMI	AMI	AMI	OK
105	4	5	2	1	AMI	AMI	AMI	OK
106	3	5	1	1	AMI	AMI	AMI	OK
107	3	4	1	1	AMI	AMI	AMI	OK
108	3	5	2	2	AMI	AMI	AMI	OK
109	4	5	2	1	AMI	AMI	AMI	OK
110	3	5	2	1	AMI	AMI	AMI	OK
111	3	5	4	1	AMI	AMI	AMI	OK
112	3	5	2	1	AMI	AMI	AMI	OK
113	3	4	1	1	AMI	AMI	AMI	OK
114	4	5	2	1	AMI	AMI	AMI	OK
115	5	5	1	1	AMI	AMI	AMI	OK
116	2	4	2	1	AMI	AMI	AMI	OK
117	2	5	3	1	AMI	AMI	AMI	OK
118	2	5	8	2	AMI	AMI	AMI	OK
119	1	2	4	2	AMI	AMI	AMI	OK
120	2	3	6	2	AMI	AMI	AMI	OK
121	2	2	3	2	AMI	AMI	AMI	OK
122	2	4	3	1	AMI	AMI	AMI	OK
123	3	3	3	4	AMI	AMI	AMI	OK
124	4	5	5	1	AMI	AMI	AMI	OK
125	2	4	1	1	AMI	AMI	AMI	OK
126	3	4	3	2	AMI	AMI	AMI	OK
127	2	4	2	1	AMI	AMI	AMI	OK
128	3	4	5	2	AMI	AMI	AMI	OK
129	1	2	4	2	AMI	AMI	AMI	OK
130	5	5	1	1	AMI	AMI	AMI	OK
131	2	4	2	1	AMI	AMI	AMI	OK
132	3	3	1	1	AMI	AMI	AMI	OK
133	3	4	4	2	AMI	AMI	AMI	OK
134	4	5	2	1	AMI	AMI	AMI	OK
135	4	5	1	1	AMI	AMI	AMI	OK
136	4	5	2	1	AMI	AMI	AMI	OK
137	3	5	1	1	AMI	AMI	AMI	OK
138	3	5	2	1	AMI	AMI	AMI	OK
139	3	5	1	1	AMI	AMI	AMI	OK
140	2	5	5	2	AMI	AMI	AMI	OK
141	3	5	1	1	AMI	AMI	AMI	OK
142	2	5	3	1	AMI	AMI	AMI	OK
143	5	5	1	1	AMI	AMI	AMI	OK
144	3	5	1	2	pericardial effusion	pericardial effusion	pericardial effusion	OK
145	3	4	1	2	pericardial effusion	pericardial effusion	pericardial effusion	OK
146	2	4	1	1	ARDS interstitial	ARDS interstitial	ARDS interstitial	OK
147	3	5	1	1	ARDS interstitial	ARDS interstitial	ARDS interstitial	OK
148	3	4	1	2	ARDS interstitial	ARDS interstitial	ARDS interstitial	OK
149	4	4	1	1	ARDS interstitial	ARDS interstitial	ARDS interstitial	OK
150	2	4	3	2	acute pulmonary edema (HF, AR/MR)	acute pulmonary edema (HF, AR/MR)	acute pulmonary edema (HF, AR/MR)	OK
151	3	4	4	1	acute pulmonary edema (HF, AR/MR)	acute pulmonary edema (HF, AR/MR)	acute pulmonary edema (HF, AR/MR)	OK
152	2	3	1	1	acute pulmonary edema (HF, AR/MR)	acute pulmonary edema (HF, AR/MR)	acute pulmonary edema (HF, AR/MR)	OK
153	2	4	1	1	acute pulmonary edema (HF, AR/MR)	acute pulmonary edema (HF, AR/MR)	acute pulmonary edema (HF, AR/MR)	OK
154	3	4	2	1	acute pulmonary edema (HF, AR/MR)	acute pulmonary edema (HF, AR/MR)	acute pulmonary edema (HF, AR/MR)	OK
155	2	3	5	2	acute pulmonary edema (HF, AR/MR)	acute pulmonary edema (HF, AR/MR)	acute pulmonary edema (HF, AR/MR)	OK
156	3	5	3	1	acute pulmonary edema (HF, AR/MR)	acute pulmonary edema (HF, AR/MR)	acute pulmonary edema (HF, AR/MR)	OK
157	2	2	2	1	acute pulmonary edema (HF, AR/MR)	acute pulmonary edema (HF, AR/MR)	acute pulmonary edema (HF, AR/MR)	OK
158	4	5	1	1	acute pulmonary edema (HF, AR/MR)	acute pulmonary edema (HF, AR/MR)	acute pulmonary edema (HF, AR/MR)	OK
159	4	5	1	1	acute pulmonary edema (HF, AR/MR)	acute pulmonary edema (HF, AR/MR)	acute pulmonary edema (HF, AR/MR)	OK
160	2	4	1	1	acute pulmonary edema (HF, AR/MR)	acute pulmonary edema (HF, AR/MR)	acute pulmonary edema (HF, AR/MR)	OK
161	4	5	1	1	acute pulmonary edema (HF, AR/MR)	acute pulmonary edema (HF, AR/MR)	acute pulmonary edema (HF, AR/MR)	OK
162	5	5	2	2	acute pulmonary edema (HF, AR/MR)	acute pulmonary edema (HF, AR/MR)	acute pulmonary edema (HF, AR/MR)	OK
163	3	3	2	2	acute pulmonary edema (HF, AR/MR)	acute pulmonary edema (HF, AR/MR)	acute pulmonary edema (HF, AR/MR)	OK
164	3	3	2	2	acute pulmonary edema (HF, AR/MR)	acute pulmonary edema (HF, AR/MR)	acute pulmonary edema (HF, AR/MR)	OK
165	2	4	2	1	acute pulmonary edema (HF, AR/MR)	acute pulmonary edema (HF, AR/MR)	acute pulmonary edema (HF, AR/MR)	OK
166	3	4	1	1	acute pulmonary edema (HF, AR/MR)	acute pulmonary edema (HF, AR/MR)	acute pulmonary edema (HF, AR/MR)	OK
167	3	5	4	1	acute pulmonary edema (HF, AR/MR)	acute pulmonary edema (HF, AR/MR)	acute pulmonary edema (HF, AR/MR)	OK
168	3	3	1	1	acute pulmonary edema (HF, AR/MR)	acute pulmonary edema (HF, AR/MR)	acute pulmonary edema (HF, AR/MR)	OK
169	3	5	2	1	acute pulmonary edema (HF, AR/MR)	acute pulmonary edema (HF, AR/MR)	acute pulmonary edema (HF, AR/MR)	OK
170	2	4	2	1	acute pulmonary edema (HF, AR/MR)	acute pulmonary edema (HF, AR/MR)	acute pulmonary edema (HF, AR/MR)	OK
171	2	4	2	1	acute pulmonary edema (HF, AR/MR)	acute pulmonary edema (HF, AR/MR)	acute pulmonary edema (HF, AR/MR)	OK
172	3	5	1	1	acute pulmonary edema (HF, AR/MR)	acute pulmonary edema (HF, AR/MR)	acute pulmonary edema (HF, AR/MR)	OK
173	2	4	1	1	acute pulmonary edema (HF, AR/MR)	acute pulmonary edema (HF, AR/MR)	acute pulmonary edema (HF, AR/MR)	OK
174	3	4	2	1	acute pulmonary edema (HF, AR/MR)	acute pulmonary edema (HF, AR/MR)	acute pulmonary edema (HF, AR/MR)	OK
175	2	4	1	1	acute pulmonary edema (HF, AR/MR)	acute pulmonary edema (HF, AR/MR)	acute pulmonary edema (HF, AR/MR)	OK
176	3	4	1	1	acute pulmonary edema (HF, AR/MR)	acute pulmonary edema (HF, AR/MR)	acute pulmonary edema (HF, AR/MR)	OK
177	2	4	4	2	acute pulmonary edema (HF, AR/MR)	acute pulmonary edema (HF, AR/MR)	acute pulmonary edema (HF, AR/MR)	OK
178	3	5	3	2	acute pulmonary edema (HF, AR/MR)	acute pulmonary edema (HF, AR/MR)	acute pulmonary edema (HF, AR/MR)	OK
179	2	5	4	1	acute pulmonary edema (HF, AR/MR)	acute pulmonary edema (HF, AR/MR)	acute pulmonary edema (HF, AR/MR)	OK
180	3	5	2	1	acute pulmonary edema (HF, AR/MR)	acute pulmonary edema (HF, AR/MR)	acute pulmonary edema (HF, AR/MR)	OK
181	3	5	2	1	acute pulmonary edema (HF, AR/MR)	acute pulmonary edema (HF, AR/MR)	acute pulmonary edema (HF, AR/MR)	OK
182	4	5	3	2	acute pulmonary edema (HF, AR/MR)	acute pulmonary edema (HF, AR/MR)	acute pulmonary edema (HF, AR/MR)	OK
183	2	4	2	2	acute pulmonary edema (HF, AR/MR)	acute pulmonary edema (HF, AR/MR)	acute pulmonary edema (HF, AR/MR)	OK
184	4	5	4	2	acute pulmonary edema (HF, AR/MR)	acute pulmonary edema (HF, AR/MR)	acute pulmonary edema (HF, AR/MR)	OK
185	3	4	2	2	acute pulmonary edema (HF, AR/MR)	acute pulmonary edema (HF, AR/MR)	acute pulmonary edema (HF, AR/MR)	OK
186	2	2	4	4	acute pulmonary edema (HF, AR/MR)	acute pulmonary edema (HF, AR/MR)	acute pulmonary edema (HF, AR/MR)	OK
187	2	3	3	3	acute pulmonary edema (HF, AR/MR)	acute pulmonary edema (HF, AR/MR)	acute pulmonary edema (HF, AR/MR)	OK
188	3	5	2	1	acute pulmonary edema (HF, AR/MR)	acute pulmonary edema (HF, AR/MR)	acute pulmonary edema (HF, AR/MR)	OK
189	4	5	2	1	acute pulmonary edema (HF, AR/MR)	acute pulmonary edema (HF, AR/MR)	acute pulmonary edema (HF, AR/MR)	OK
190	3	5	3	1	acute pulmonary edema (HF, AR/MR)	acute pulmonary edema (HF, AR/MR)	acute pulmonary edema (HF, AR/MR)	OK
191	2	4	1	1	acute pulmonary edema (HF, AR/MR)	acute pulmonary edema (HF, AR/MR)	acute pulmonary edema (HF, AR/MR)	OK
192	2	3	1	1	acute pulmonary edema (HF, AR/MR)	acute pulmonary edema (HF, AR/MR)	acute pulmonary edema (HF, AR/MR)	OK
193	2	4	7	1	acute pulmonary edema (HF, AR/MR)	acute pulmonary edema (HF, AR/MR)	acute pulmonary edema (HF, AR/MR)	OK
194	2	4	1	1	acute pulmonary edema (HF, AR/MR)	acute pulmonary edema (HF, AR/MR)	acute pulmonary edema (HF, AR/MR)	OK
195	2	4	1	1	acute pulmonary edema (HF, AR/MR)	acute pulmonary edema (HF, AR/MR)	acute pulmonary edema (HF, AR/MR)	OK
196	4	5	1	1	acute pulmonary edema (HF, AR/MR)	acute pulmonary edema (HF, AR/MR)	acute pulmonary edema (HF, AR/MR)	OK
197	2	5	7	2	acute pulmonary edema (HF, AR/MR)	acute pulmonary edema (HF, AR/MR)	acute pulmonary edema (HF, AR/MR)	OK
198	2	4	3	2	acute pulmonary edema (HF, AR/MR)	acute pulmonary edema (HF, AR/MR)	acute pulmonary edema (HF, AR/MR)	OK
199	2	4	3	1	acute pulmonary edema (HF, AR/MR)	acute pulmonary edema (HF, AR/MR)	acute pulmonary edema (HF, AR/MR)	OK
200	4	1	1	1	acute pulmonary edema (HF, AR/MR)	acute pulmonary edema (HF, AR/MR)	acute pulmonary edema (HF, AR/MR)	OK
201	3	4	3	1	acute pulmonary edema (HF, AR/MR)	acute pulmonary edema (HF, AR/MR)	acute pulmonary edema (HF, AR/MR)	OK
202	2	4	2	1	acute pulmonary edema (HF, AR/MR)	acute pulmonary edema (HF, AR/MR)	acute pulmonary edema (HF, AR/MR)	OK
203	3	4	2	1	acute pulmonary edema (HF, AR/MR)	acute pulmonary edema (HF, AR/MR)	acute pulmonary edema (HF, AR/MR)	OK
204	4	5	1	1	acute pulmonary edema (HF, AR/MR)	acute pulmonary edema (HF, AR/MR)	acute pulmonary edema (HF, AR/MR)	OK
205	3	4	3	3	acute pulmonary edema (HF, AR/MR)	acute pulmonary edema (HF, AR/MR)	acute pulmonary edema (HF, AR/MR)	OK
206	4	5	2	1	acute pulmonary edema (HF, AR/MR)	acute pulmonary edema (HF, AR/MR)	acute pulmonary edema (HF, AR/MR)	OK
207	4	5	3	1	acute pulmonary edema (HF, AR/MR)	acute pulmonary edema (HF, AR/MR)	acute pulmonary edema (HF, AR/MR)	OK
208	2	2	5	7	acute pulmonary edema (HF, AR/MR)	acute pulmonary edema (HF, AR/MR)	acute pulmonary edema (HF, AR/MR)	OK
209	2	3	2	2	acute pulmonary edema (HF, AR/MR)	acute pulmonary edema (HF, AR/MR)	acute pulmonary edema (HF, AR/MR)	OK
210	2	4	5	2	acute pulmonary edema (HF, AR/MR)	acute pulmonary edema (HF, AR/MR)	acute pulmonary edema (HF, AR/MR)	OK
211	3	5	2	2	acute pulmonary edema (HF, AR/MR)	acute pulmonary edema (HF, AR/MR)	acute pulmonary edema (HF, AR/MR)	OK
212	3	5	3	1	acute pulmonary edema (HF, AR/MR)	acute pulmonary edema (HF, AR/MR)	acute pulmonary edema (HF, AR/MR)	OK
213	4	5	1	1	acute pulmonary edema (HF, AR/MR)	acute pulmonary edema (HF, AR/MR)	acute pulmonary edema (HF, AR/MR)	OK
214	4	5	1	1	acute pulmonary edema (HF, AR/MR)	acute pulmonary edema (HF, AR/MR)	acute pulmonary edema (HF, AR/MR)	OK
215	3	5	3	1	acute pulmonary edema (HF, AR/MR)	acute pulmonary edema (HF, AR/MR)	acute pulmonary edema (HF, AR/MR)	OK
216	4	5	2	1	alveolar consolidation	alveolar consolidation	alveolar consolidation	OK
217	4	5	2	1	alveolar consolidation	alveolar consolidation	alveolar consolidation	OK
218	3	1	4	1	alveolar consolidation	alveolar consolidation	alveolar consolidation	OK
219	2	5	5	2	alveolar consolidation	alveolar consolidation	alveolar consolidation	OK
220	3	3	3	3	alveolar consolidation	alveolar consolidation	alveolar consolidation	OK
221	3	4	3	6	alveolar consolidation	alveolar consolidation	alveolar consolidation	OK
222	3	3	3	3	alveolar consolidation	alveolar consolidation	alveolar consolidation	OK
223	3	5	1	1	alveolar consolidation	alveolar consolidation	alveolar consolidation	OK
224	3	5	5	1	alveolar consolidation	alveolar consolidation	alveolar consolidation	OK
225	2	3	2	2	alveolar consolidation	alveolar consolidation	alveolar consolidation	OK
226	3	5	5	1	alveolar consolidation	alveolar consolidation	alveolar consolidation	OK
227	2	3	1	2	alveolar consolidation	alveolar consolidation	alveolar consolidation	OK
228	3	4	1	2	alveolar consolidation	alveolar consolidation	alveolar consolidation	OK
229	2	4	2	1	alveolar consolidation	alveolar consolidation	alveolar consolidation	OK
230	3	5	4	2	alveolar consolidation	alveolar consolidation	alveolar consolidation	OK
231	4	4	3	1	alveolar consolidation	alveolar consolidation	alveolar consolidation	OK
232	3	3	4	2	alveolar consolidation	alveolar consolidation	alveolar consolidation	OK
233	4	5	1	1	alveolar consolidation	alveolar consolidation	alveolar consolidation	OK
234	2	4	1	1	alveolar consolidation	alveolar consolidation	alveolar consolidation	OK
235	2	4	1	1	alveolar consolidation	alveolar consolidation	alveolar consolidation	OK
236	1	3	3	1	alveolar consolidation	alveolar consolidation	alveolar consolidation	OK
237	4	5	2	1	alveolar consolidation	alveolar consolidation	alveolar consolidation	OK
238	4	5	1	1	alveolar consolidation	alveolar consolidation	alveolar consolidation	OK
239	3	5	3	1	alveolar consolidation	alveolar consolidation	alveolar consolidation	OK
240	3	4	5	2	alveolar consolidation	alveolar consolidation	alveolar consolidation	OK
241	3	4	1	1	alveolar consolidation	alveolar consolidation	alveolar consolidation	OK
242	4	5	1	1	alveolar consolidation	alveolar consolidation	alveolar consolidation	OK
243	2	4	1	1	alveolar consolidation	alveolar consolidation	alveolar consolidation	OK
244	3	4	1	1	alveolar consolidation	alveolar consolidation	alveolar consolidation	OK
245	2	4	1	1	alveolar consolidation	alveolar consolidation	alveolar consolidation	OK
246	4	5	2	1	alveolar consolidation	alveolar consolidation	alveolar consolidation	OK
247	3	5	1	1	alveolar consolidation	alveolar consolidation	alveolar consolidation	OK
248	2	2	3	1	alveolar consolidation	alveolar consolidation	alveolar consolidation	OK
249	3	3	2	2	alveolar consolidation	alveolar consolidation	alveolar consolidation	OK
250	2	4	3	2	alveolar consolidation	alveolar consolidation	alveolar consolidation	OK
251	3	5	2	2	alveolar consolidation	alveolar consolidation	alveolar consolidation	OK
252	4	5	2	1	alveolar consolidation	alveolar consolidation	alveolar consolidation	OK
253	3	4	5	2	alveolar consolidation	alveolar consolidation	alveolar consolidation	OK
254	3	4	1	1	alveolar consolidation	alveolar consolidation	alveolar consolidation	OK
255	3	3	2	2	alveolar consolidation	alveolar consolidation	alveolar consolidation	OK
256	2	5	4	2	pleural effusion due to other systemic disease (LC, CRF)	pleural effusion due to other systemic disease (LC, CRF)	pleural effusion due to other systemic disease (LC, CRF)	OK
257	2	4	6	2	pleural effusion due to other systemic disease (LC, CRF)	pleural effusion due to other systemic disease (LC, CRF)	pleural effusion due to other systemic disease (LC, CRF)	OK
258	3	5	2	1	pleural effusion due to other systemic disease (LC, CRF)	pleural effusion due to other systemic disease (LC, CRF)	pleural effusion due to other systemic disease (LC, CRF)	OK
259	2	4	6	2	pleural effusion due to other systemic disease (LC, CRF)	pleural effusion due to other systemic disease (LC, CRF)	pleural effusion due to other systemic disease (LC, CRF)	OK
260	2	4	2	1	pleural effusion due to other systemic disease (LC, CRF)	pleural effusion due to other systemic disease (LC, CRF)	pleural effusion due to other systemic disease (LC, CRF)	OK
261	3	5	5	2	pleural effusion due to other systemic disease (LC, CRF)	pleural effusion due to other systemic disease (LC, CRF)	pleural effusion due to other systemic disease (LC, CRF)	OK
262	1	3	3	3	pleural effusion due to other systemic disease (LC, CRF)	pleural effusion due to other systemic disease (LC, CRF)	pleural effusion due to other systemic disease (LC, CRF)	OK
263	3	5	5	2	pleural effusion due to other systemic disease (LC, CRF)	pleural effusion due to other systemic disease (LC, CRF)	pleural effusion due to other systemic disease (LC, CRF)	OK
264	4	5	2	1	pleural effusion due to other systemic disease (LC, CRF)	pleural effusion due to other systemic disease (LC, CRF)	pleural effusion due to other systemic disease (LC, CRF)	OK
265	3	5	5	2	pleural effusion due to other systemic disease (LC, CRF)	pleural effusion due to other systemic disease (LC, CRF)	pleural effusion due to other systemic disease (LC, CRF)	OK
266	3	5	4	2	pleural effusion due to other systemic disease (LC, CRF)	pleural effusion due to other systemic disease (LC, CRF)	pleural effusion due to other systemic disease (LC, CRF)	OK
267	4	5	2	1	pleural effusion due to other systemic disease (LC, CRF)	pleural effusion due to other systemic disease (LC, CRF)	pleural effusion due to other systemic disease (LC, CRF)	OK
268	2	3	6	4	pleural effusion due to other systemic disease (LC, CRF)	pleural effusion due to other systemic disease (LC, CRF)	pleural effusion due to other systemic disease (LC, CRF)	OK
269	2	4	2	1	pleural effusion due to other systemic disease (LC, CRF)	pleural effusion due to other systemic disease (LC, CRF)	pleural effusion due to other systemic disease (LC, CRF)	OK
270	3	4	2	1	pneumothorax	pneumothorax	pneumothorax	OK
271	4	5	1	1	pneumothorax	pneumothorax	pneumothorax	OK
272	4	5	1	1	pneumothorax	pneumothorax	pneumothorax	OK
273	3	5	1	1	pneumothorax	pneumothorax	pneumothorax	OK
274	4	5	1	1	pneumothorax	pneumothorax	pneumothorax	OK
275	4	5	2	1	pneumothorax	pneumothorax	pneumothorax	OK
276	4	5	1	1	pneumothorax	pneumothorax	pneumothorax	OK
277	4	5	1	1	pneumothorax	pneumothorax	pneumothorax	OK
278	4	5	1	1	pneumothorax	pneumothorax	pneumothorax	OK
279	4	5	1	1	pneumothorax	pneumothorax	pneumothorax	OK
280	3	4	3	1	pneumothorax	pneumothorax	pneumothorax	OK
281	4	5	1	1	pneumothorax	pneumothorax	pneumothorax	OK
282	4	5	1	1	pneumothorax	pneumothorax	pneumothorax	OK
283	4	5	1	1	pneumothorax	pneumothorax	pneumothorax	OK
284	3	5	1	1	pneumothorax	pneumothorax	pneumothorax	OK
285	1	4	6	2	pneumothorax	pneumothorax	pneumothorax	OK
286	4	5	3	1	airway disease (COPD, asthma)	airway disease (COPD, asthma)	airway disease (COPD, asthma)	OK
287	2	4	1	1	airway disease (COPD, asthma)	airway disease (COPD, asthma)	airway disease (COPD, asthma)	OK
288	4	5	1	1	airway disease (COPD, asthma)	airway disease (COPD, asthma)	airway disease (COPD, asthma)	OK
289	3	5	3	1	airway disease (COPD, asthma)	airway disease (COPD, asthma)	airway disease (COPD, asthma)	OK
290	4	5	2	1	airway disease (COPD, asthma)	airway disease (COPD, asthma)	airway disease (COPD, asthma)	OK
291	3	4	3	2	airway disease (COPD, asthma)	airway disease (COPD, asthma)	airway disease (COPD, asthma)	OK
292	3	4	1	1	airway disease (COPD, asthma)	airway disease (COPD, asthma)	airway disease (COPD, asthma)	OK
293	2	4	1	1	airway disease (COPD, asthma)	airway disease (COPD, asthma)	airway disease (COPD, asthma)	OK
294	2	4	1	1	airway disease (COPD, asthma)	airway disease (COPD, asthma)	airway disease (COPD, asthma)	OK
295	2	4	4	2	airway disease (COPD, asthma)	airway disease (COPD, asthma)	airway disease (COPD, asthma)	OK
296	3	5	5	2	airway disease (COPD, asthma)	airway disease (COPD, asthma)	airway disease (COPD, asthma)	OK
297	2	4	4	2	airway disease (COPD, asthma)	airway disease (COPD, asthma)	airway disease (COPD, asthma)	OK
298	4	4	2	2	airway disease (COPD, asthma)	airway disease (COPD, asthma)	airway disease (COPD, asthma)	OK
299	3	5	2	1	pulmonary embolism	pulmonary embolism	pulmonary embolism	OK
300	2	3	2	1	pulmonary embolism	pulmonary embolism	pulmonary embolism	OK
301	2	4	4	1	pulmonary embolism	pulmonary embolism	pulmonary embolism	OK
302	2	4	2	1	pulmonary embolism	pulmonary embolism	pulmonary embolism	OK
303	2	4	1	1	pulmonary embolism	pulmonary embolism	pulmonary embolism	OK
304	3	5	1	1	pulmonary embolism	pulmonary embolism	pulmonary embolism	OK
305	3	5	1	1	pulmonary embolism	pulmonary embolism	pulmonary embolism	OK
306	2	4	6	2	pulmonary embolism	pulmonary embolism	pulmonary embolism	OK
307	3	5	5	1	pulmonary embolism	pulmonary embolism	pulmonary embolism	OK
308	2	4	2	1	pulmonary embolism	pulmonary embolism	pulmonary embolism	OK
